# Supplementary material for: Hypervirulent Klebsiella pneumoniae serotype K1 clinical isolates form robust biofilms at the air-liquid interface
Source: PLoS One. 2019 Sep 18;14(9):e0222628. doi: 10.1371/journal.pone.0222628 (PMC6750583; doi:10.1371/journal.pone.0222628)
Supplement: S1 Table — AMI, amikacin; AMC, amoxicillin/ac. clavulanic; AMP, ampicillin; CFP, cefepime; CFU, cefuroxime; CFZ, cefazoline; CTX, cefotaxime; CTZ, ceftazidime; AZT, aztreonam; SXT, trimethoprim-sulfamethoxazole; CIP, ciprofloxacin; OFX, ofloxacin; TOB, tobramycin; PPC, piperacillin; TIC, ticarcillin; PTZ, piperacillin-tazobactam. (XLSX) [file pone.0222628.s001.xlsx]

## Sheet: Bacterial strains
S1 Table. Demographic, antibiotic MIC and genetic metadata.
Isolate id	Antimicrobial Resistance	bla Encoding Genes	Phenotype	Group	magA	rmpA	rmpA2	ST	K-serotype	Origin	Source of bacteraemia	Septic shock	Undelying disease 1	Undelying disease 2	Diabetes Mellitus	Cancer	Exitus (days post bacteraemia)
1	AMP, PPC, TIC	neg	Hmv	1	pos	pos	pos	23	K1	Bloodstream infection	Pneumonia	neg	Cerebrovascular disease	0	neg	neg	8
2	AMP, PPC, TIC	neg	Hmv	1	pos	pos	pos	23	K1	Bloodstream infection	Liver abscess	pos	0	0	pos	neg	0
3	AMP, PPC, TIC	neg	Hmv	2	neg	pos	pos	25	K2	Bloodstream infection	Urinary tract (with urinary catheter)	neg	Lymphone	COPD	neg	pos	20
4	AMP, PPC, TIC	neg	Hmv	1	pos	pos	pos	23	K1	Bloodstream infection	Primary bacteremia	neg	0	0	neg	neg	0
5	AMC, AMP, PPC, TIC, PTZ	neg	Hmv	1	pos	pos	pos	23	K1	Bloodstream infection	Primary bacteremia	neg	0	0	neg	neg	0
6	AMP, PPC, TIC	neg	Hmv	2	neg	pos	neg	5	nonK1/K2	Bloodstream infection	Urinary tract (with urinary catheter)	neg	Cerebrovascular disease	End-stage chronic renal failure	neg	neg	0
7	AMP, PPC, TIC	neg	Hmv	2	neg	pos	neg	380	K2	Bloodstream infection	Pneumonia	neg	End-stage chronic renal failure	End-stage chronic renal failure	neg	neg	0
8	AMP, PPC, TIC	neg	Hmv	1	pos	pos	pos	23	K1	Bloodstream infection	Urinary tract (without urinary catheter)	neg	Cerebrovascular disease	0	neg	neg	99
9	AMP, PPC, TIC	neg	Hmv	1	pos	pos	pos	23	K1	Bloodstream infection	Urinary tract (without urinary catheter)	pos	0	0	neg	neg	5
10	AMP, PPC, TIC	neg	Hmv	2	neg	pos	pos	380	K2	Bloodstream infection	Liver abscess	neg	0	0	neg	neg	0
11	AMP, PPC, TIC	neg	Hmv	1	pos	pos	pos	23	K1	Bloodstream infection	Liver abscess	neg	0	0	neg	neg	0
12	AMP, PPC, TIC	neg	Hmv	1	pos	pos	pos	23	K1	Bloodstream infection	Liver abscess	neg	Cerebrovascular disease	0	neg	neg	0
13	AMP, PPC, TIC	neg	Hmv	1	pos	pos	pos	23	K1	Bloodstream infection	Urinary tract (with urinary catheter)	neg	Cerebrovascular disease	0	neg	neg	99
15	AMP, PPC, TIC	neg	Hmv	1	pos	pos	pos	23	K1	Bloodstream infection	Primary bacteremia	pos	Leukemia	0	pos	pos	0
16	AMP, PPC, TIC	neg	Hmv	1	pos	pos	pos	23	K1	Bloodstream infection	Liver abscess	neg	0	0	neg	neg	0
17	AMP, PPC, TIC	neg	Hmv	2	neg	pos	pos	86	K2	Bloodstream infection	Pneumonia	pos	0	0	neg	pos	26
19	AMP, PPC, TIC	neg	Hmv	1	pos	pos	pos	23	K1	Bloodstream infection	Urinary tract (without urinary catheter)	neg	End-stage chronic renal failure	0	pos	neg	0
20	AMP, PPC, TIC	neg	Hmv	1	pos	pos	pos	23	K1	Bloodstream infection	Catheter-related bacteremia	neg	Traumatic brain injury		neg	neg	0
21	AMP, PPC, TIC	neg	Hmv	1	pos	pos	pos	23	K1	Bloodstream infection	Spontaneous bacterial peritonitis in hepatic cirrhosis patient	neg	Chronic liver disease/ cirrhosis	0	pos	pos	99
22	AMP, SXT, PPC, TIC	neg	Hmv	2	neg	pos	neg	380	K2	Bloodstream infection	Pneumonia	pos	End-stage chronic renal failure	0	pos	neg	1
23	AMP, PPC, TIC	neg	Hmv	1	pos	pos	pos	23	K1	Bloodstream infection	Catheter-related bacteremia	neg	Cerebrovascular disease	0	neg	neg	41
24	AMP, PPC, TIC	neg	Hmv	2	neg	pos	pos	86	K2	Bloodstream infection	Urinary tract (with urinary catheter)	neg	0	0	neg	neg	0
25	AMP, PPC, TIC	neg	Hmv	2	neg	pos	pos	86	K2	Bloodstream infection	Abdominal	neg	COPD	0	neg	neg	0
26	AMP, PPC, TIC	neg	Hmv	2	neg	pos	pos	65	K2	Bloodstream infection	Abdominal	pos	0	0	neg	pos	4
27	AMP, CIP, OFX, PPC, TIC	neg	Hmv	2	neg	pos	neg	5	nonK1/K2	Bloodstream infection	Liver abscess	neg	End-stage chronic renal failure	COPD	pos	neg	0
28	AMP, CIP, OFX, PPC, TIC	neg	Hmv	2	neg	pos	neg	5	nonK1/K2	Bloodstream infection	Biliary tract	neg	End-stage chronic renal failure	0	pos	neg	0
29	AMP, PPC, TIC	neg	Hmv	2	neg	pos	neg	493	K2	Bloodstream infection	Urinary tract (without urinary catheter)	neg	0	0	pos	pos	72
30	AMP, PPC, TIC	neg	Hmv	3	neg	neg	neg	1035	nonK1/K2	Bloodstream infection	Biliary tract	neg	0	0	neg	neg	0
31	AMP, CFU, CFX, CFZ, SXT, CIP, PPC, TIC	neg	Hmv	3	neg	neg	neg	895	nonK1/K2	Bloodstream infection	Liver abscess	neg	Kidney transplant	Aplasia	neg	neg	0
32	AMP, PPC, TIC	neg	Hmv	3	neg	neg	neg	895	nonK1/K2	Bloodstream infection	Biliary tract	neg	Kidney transplant	Aplasia	neg	neg	0
33	AMP, PPC, TIC	neg	non-Hmv	4	neg	neg	neg	35	K22.37	Bloodstream infection	Biliary tract	neg	0	0	neg	pos
34	AMP, PPC, TIC	neg	Hmv	3	neg	neg	neg	460	K35	Bloodstream infection	Biliary tract	neg	0	0	neg	pos	14
35	AMP, PPC, TIC	neg	Hmv	3	neg	neg	neg	719	nonK1/K2	Bloodstream infection	Biliary tract	neg	0	0	neg	pos	0
36	AMP, SXT, CIP, OFX, PPC, TIC	neg	non-Hmv	4	neg	neg	neg	17	K26	Bloodstream infection	Biliary tract	neg	0	0	neg	pos	0
37	AMP, PPC, TIC	neg	Hmv	3	neg	neg	neg	622	nonK1/K2	Bloodstream infection	Biliary tract	neg	COPD	0	neg	pos	0
38	AMC, CIP, OFX, PPC, TIC	neg	non-Hmv	4	neg	neg	neg	35	K22.37	Bloodstream infection	Liver abscess	pos	Chronic liver disease/ cirrhosis	End-stage chronic renal failure	neg	pos	19
39	AMP, PPC, TIC	neg	non-Hmv	4	neg	neg	neg	214	K54	Bloodstream infection	Liver abscess	neg	End-stage chronic renal failure	0	neg	pos	21
40	AMP, PPC, TIC	neg	non-Hmv	4	neg	neg	neg	104	K31	Bloodstream infection	Pneumonia	neg	0	0	neg	pos	97
41	AMP, PPC, TIC	neg	non-Hmv	4	neg	neg	neg	711	nonK1/K2	Bloodstream infection	Pneumonia	neg	0	0	neg	pos	42
42	AMP, CIP, OFX, PPC, TIC	neg	non-Hmv	4	neg	neg	neg	465	nonK1/K2	Bloodstream infection	Biliary tract	neg	0	0	neg	neg	0
43	AMP, PPC, TIC	neg	Hmv	3	neg	neg	neg	45	K24	Bloodstream infection	Urinary tract (without urinary catheter)	neg	0	0	neg	pos	0
44	AMC, AMP, PTZ, PPC, TIC	neg	Hmv	3	neg	neg	neg	37	K15K17K50K51K52	Bloodstream infection	Urinary tract (with urinary catheter)	neg	0	0	neg	pos	0
46	AMP, PPC, TIC	neg	Hmv	3	neg	neg	neg	321	K26	Bloodstream infection	Catheter-related bacteremia	pos	End-stage chronic renal failure	0	neg	neg	0
47	AMP, CIP, PPC, TIC	neg	Hmv	3	neg	neg	neg	17	K26	Bloodstream infection	Biliary tract	neg	COPD	Cerebrovascular disease	pos	neg	99
102	AMI, AMC, AMP, CFP, CFU, CFZ, CTX, CTZ, AZT, SXT, CIP, TOB, PPC, TIC, PTZ	blaSHV, blaTEM, blaCTX-M	Hmv	3	neg	neg	neg	152	nonK1/K2	Bloodstream infection	Urinary tract (with urinary catheter)	neg	0	0	neg	pos	41
AMI, amikacin; AMC, amoxicillin/ac. clavulanic; AMP, ampicillin; CFP, cefepime; CFU, cefuroxime; CFZ, cefazoline; CTX, cefotaxime; CTZ, ceftazidime; AZT, aztreonam; SXT, trimethoprim-sulfamethoxazole; CIP, ciprofloxacin; OFX, ofloxacin; TOB, tobramycin; PPC, piperacillin; TIC, ticarcillin; PTZ, piperacillin-tazobactam.
